# Supplementary material for: Lactate Is a Major Promotor of Breast Cancer Cell Aggressiveness
Source: Cancers (Basel). 2025 May 27;17(11):1793. doi: 10.3390/cancers17111793 (PMC12153661; doi:10.3390/cancers17111793)
Supplement: Supplementary file 1 [file cancers-17-01793-s001.zip]

Archive with 2 entries (2 files):
- cancers-3643604-File S1.pdf
- cancers-3643604-Supplementary Materials.pdf
